# Supplementary material for: Genome-Wide Characterization of the C-repeat Binding Factor (CBF) Gene Family Involved in the Response to Abiotic Stresses in Tea Plant (Camellia sinensis)
Source: Front Plant Sci. 2020 Jul 23;11:921. doi: 10.3389/fpls.2020.00921 (PMC7396485; doi:10.3389/fpls.2020.00921)
Supplement: Data Sheet S3 — Expression level of downstream target genes of CsCBF3 in Arabidopsis. [file Data_Sheet_3.xlsx]

## Sheet: Sheet1
ATCOR15.pcrd						ATRD29A.pcrd						ATRD29B.pcrd
Fluor	Target	Sample	Cq	Cq Mean		Fluor	Target	Sample	Cq	Cq Mean		Fluor	Target	Sample	Cq	Cq Mean
FAM	OE-9	ATCOR15	20.2182	20.2731		FAM	OE-9	ATRD29A	25.1011	25.0869		FAM	OE-9	ATRD29B	33.1188	33.5601
FAM	OE-9	ATCOR15	20.313	20.2731		FAM	OE-9	ATRD29A	25.1087	25.0869		FAM	OE-9	ATRD29B	33.468	33.5601
FAM	OE-9	ATCOR15	20.288	20.2731		FAM	OE-9	ATRD29A	25.0509	25.0869		FAM	OE-9	ATRD29B	34.0935	33.5601
FAM	OE-14	ATCOR15	20.0295	20.1092		FAM	OE-14	ATRD29A	25.3482	25.29		FAM	OE-14	ATRD29B	33.3532	33.3397
FAM	OE-14	ATCOR15	20.1833	20.1092		FAM	OE-14	ATRD29A	25.2348	25.29		FAM	OE-14	ATRD29B	33.0423	33.3397
FAM	OE-14	ATCOR15	20.1147	20.1092		FAM	OE-14	ATRD29A	25.2871	25.29		FAM	OE-14	ATRD29B	33.1236	33.3397
FAM	WT-1	ATCOR15	25.4966	25.2748		FAM	WT-1	ATRD29A	28.9597	28.9603		FAM	WT-1	ATRD29B	33.0667	33.0433
FAM	WT-1	ATCOR15	25.5606	25.2748		FAM	WT-1	ATRD29A	29.0691	28.9603		FAM	WT-1	ATRD29B	32.8218	33.0433
FAM	WT-1	ATCOR15	25.3671	25.2748		FAM	WT-1	ATRD29A	28.8521	28.9603		FAM	WT-1	ATRD29B	33.2414	33.0433
FAM	WT-2	ATCOR15	25.1544	25.189		FAM	WT-2	ATRD29A	29.7527	29.77		FAM	WT-2	ATRD29B	33.6672	33.4989
FAM	WT-2	ATCOR15	25.196	25.189		FAM	WT-2	ATRD29A	29.7897	29.77		FAM	WT-2	ATRD29B	33.5153	33.4989
FAM	WT-2	ATCOR15	25.2166	25.189		FAM	WT-2	ATRD29A	29.7677	29.77		FAM	WT-2	ATRD29B	33.3141	33.4989
FAM	OE-9	ACTIN	22.7354	22.734		FAM	OE-9	ACTIN	23.3298	23.3207		FAM	OE-9	ACTIN	23.085	23.0823
FAM	OE-9	ACTIN	22.7798	22.734		FAM	OE-9	ACTIN	23.3567	23.3207		FAM	OE-9	ACTIN	23.0919	23.0823
FAM	OE-9	ACTIN	22.6867	22.734		FAM	OE-9	ACTIN	23.2757	23.3207		FAM	OE-9	ACTIN	23.07	23.0823
FAM	OE-14	ACTIN	22.4765	22.4165		FAM	OE-14	ACTIN	23.8626	23.8187		FAM	OE-14	ACTIN	23.4789	23.3935
FAM	OE-14	ACTIN	22.4379	22.4165		FAM	OE-14	ACTIN	23.832	23.8187		FAM	OE-14	ACTIN	23.3739	23.3935
FAM	OE-14	ACTIN	22.3351	22.4165		FAM	OE-14	ACTIN	23.7614	23.8187		FAM	OE-14	ACTIN	23.3278	23.3935
FAM	WT-1	ACTIN	22.2828	22.2777		FAM	WT-1	ACTIN	21.9156	21.9346		FAM	WT-1	ACTIN	21.6336	21.6032
FAM	WT-1	ACTIN	22.2644	22.2777		FAM	WT-1	ACTIN	21.9241	21.9346		FAM	WT-1	ACTIN	21.565	21.6032
FAM	WT-1	ACTIN	22.286	22.2777		FAM	WT-1	ACTIN	21.9641	21.9346		FAM	WT-1	ACTIN	21.6111	21.6032
FAM	WT-2	ACTIN	22.8791	22.8828		FAM	WT-2	ACTIN	23.0957	23.0987		FAM	WT-2	ACTIN	24.2148	24.1446
FAM	WT-2	ACTIN	22.9477	22.8828		FAM	WT-2	ACTIN	23.1247	23.0987		FAM	WT-2	ACTIN	24.1598	24.1446
FAM	WT-2	ACTIN	22.8218	22.8828		FAM	WT-2	ACTIN	23.0758	23.0987		FAM	WT-2	ACTIN	24.059	24.1446
ATABI1.pcrd						ATABI2.pcrd						ATRAB18.pcrd
Fluor	Target	Sample	Cq	Cq Mean		Fluor	Target	Sample	Cq	Cq Mean		Fluor	Target	Sample	Cq	Cq Mean
FAM	OE-9	ATABI1	28.0216	27.9572		FAM	OE-9	ATABI2	29.9887	22.8811		FAM	OE-9	ATRAB18	25.921	25.9847
FAM	OE-9	ATABI1	27.8421	27.9572		FAM	OE-9	ATABI2	29.9878	22.8811		FAM	OE-9	ATRAB18	25.9881	25.9847
FAM	OE-9	ATABI1	28.008	27.9572		FAM	OE-9	ATABI2	29.9623	22.8811		FAM	OE-9	ATRAB18	26.0449	25.9847
FAM	OE-14	ATABI1	28.0861	28.1264		FAM	OE-14	ATABI2	30.3169	22.8811		FAM	OE-14	ATRAB18	25.6983	25.7955
FAM	OE-14	ATABI1	28.1816	28.1264		FAM	OE-14	ATABI2	30.2761	22.8811		FAM	OE-14	ATRAB18	25.8221	25.7955
FAM	OE-14	ATABI1	28.1115	28.1264		FAM	OE-14	ATABI2	30.2982	22.8811		FAM	OE-14	ATRAB18	25.8662	25.7955
FAM	WT-1	ATABI1	28.6902	28.6144		FAM	WT-1	ATABI2	31.0395	22.1103		FAM	WT-1	ATRAB18	27.1479	27.1605
FAM	WT-1	ATABI1	28.5566	28.6144		FAM	WT-1	ATABI2	30.593	22.1103		FAM	WT-1	ATRAB18	27.1758	27.1605
FAM	WT-1	ATABI1	28.5965	28.6144		FAM	WT-1	ATABI2	30.7418	22.1103		FAM	WT-1	ATRAB18	27.1578	27.1605
FAM	WT-2	ATABI1	28.3747	28.401		FAM	WT-2	ATABI2	30.4555	22.1103		FAM	WT-2	ATRAB18	26.7634	26.8893
FAM	WT-2	ATABI1	28.4037	28.401		FAM	WT-2	ATABI2	30.4446	22.1103		FAM	WT-2	ATRAB18	27.0334	26.8893
FAM	WT-2	ATABI1	28.4245	28.401		FAM	WT-2	ATABI2	30.5155	22.1103		FAM	WT-2	ATRAB18	26.8711	26.8893
FAM	OE-9	ACTIN	24.1534	24.1274		FAM	OE-9	ACTIN	22.9039	22.932		FAM	OE-9	ACTIN	23.3121	23.3536
FAM	OE-9	ACTIN	24.0846	24.1274		FAM	OE-9	ACTIN	23.001	22.932		FAM	OE-9	ACTIN	23.3667	23.3536
FAM	OE-9	ACTIN	24.144	24.1274		FAM	OE-9	ACTIN	22.891	22.932		FAM	OE-9	ACTIN	23.382	23.3536
FAM	OE-14	ACTIN	23.3964	23.4078		FAM	OE-14	ACTIN	23.3506	23.3009		FAM	OE-14	ACTIN	22.9169	22.9711
FAM	OE-14	ACTIN	23.441	23.4078		FAM	OE-14	ACTIN	23.3093	23.3009		FAM	OE-14	ACTIN	23.0228	22.9711
FAM	OE-14	ACTIN	23.386	23.4078		FAM	OE-14	ACTIN	23.2428	23.3009		FAM	OE-14	ACTIN	22.9735	22.9711
FAM	WT-1	ACTIN	23.3859	23.3542		FAM	WT-1	ACTIN	22.5797	22.6992		FAM	WT-1	ACTIN	24.7488	24.9
FAM	WT-1	ACTIN	23.3134	23.3542		FAM	WT-1	ACTIN	22.7674	22.6992		FAM	WT-1	ACTIN	24.9328	24.9
FAM	WT-1	ACTIN	23.3634	23.3542		FAM	WT-1	ACTIN	22.7505	22.6992		FAM	WT-1	ACTIN	25.0185	24.9
FAM	WT-2	ACTIN	23.1823	23.2236		FAM	WT-2	ACTIN	22.4284	22.4584		FAM	WT-2	ACTIN	23.6021	23.6477
FAM	WT-2	ACTIN	23.3308	23.2236		FAM	WT-2	ACTIN	22.5245	22.4584		FAM	WT-2	ACTIN	23.6489	23.6477
FAM	WT-2	ACTIN	23.1578	23.2236		FAM	WT-2	ACTIN	22.4224	22.4584		FAM	WT-2	ACTIN	23.6922	23.6477
